# Supplementary material for: Evaluation of the Risk Factors for Cellulitis among Patients with Peripheral Artery Disease
Source: Medicina (Kaunas). 2023 May 12;59(5):933. doi: 10.3390/medicina59050933 (PMC10224094; doi:10.3390/medicina59050933)
Supplement: Supplementary file 1 [file medicina-59-00933-s001.zip]

Archive with 1 entries (1 files):
- medicina-2359479-supplementary.pdf
